# Supplementary material for: Study of the Experimental and Simulated Vibrational Spectra Together with Conformational Analysis of Thioether Cyanobiphenyl-Based Liquid Crystal Dimers
Source: Int J Mol Sci. 2022 Jul 20;23(14):8005. doi: 10.3390/ijms23148005 (PMC9316788; doi:10.3390/ijms23148005)
Supplement: Supplementary file 1 [file ijms-23-08005-s001.zip]

Archive with 1 entries (1 files):
- ijms-1820847-supplementary.pdf
